# Supplementary material for: Dogs can be trained to find a bar magnet
Source: PeerJ. 2018 Dec 17;6:e6117. doi: 10.7717/peerj.6117 (PMC6301327; doi:10.7717/peerj.6117)
Supplement: Supplemental Information 3 [file peerj-06-6117-s003.xlsx]

## Sheet: Tabelle1
dog	date	time	left	middle	right	chosen position	correct choice
Dt	2017-12-14	mid morning	x	o	o	l	1		dog : abbreviation of the dog's name
Dt	2017-12-14	mid morning	o	x	o	l	0		date : when the test was performed
Dt	2017-12-14	mid morning	o	x	o	m	1		time : when the test was performed (early morning= 3:00h-6:00h; morning= 6:00h-9:00h; mid morning= 9:00h-12:00h; midday= 12:00h-15:00h; afternoon= 15:00h-18:00h; evening= 18:00h-21:00h)
Dt	2017-12-14	mid morning	x	o	o	m	0		left/middle/right: position of the jars (o= dummy objects; x= food treat)
Dt	2017-12-14	mid morning	o	o	x	r	1		chosen position: which jar was chosen by the dog (l= left; m=middle; r= right)
Dt	2017-12-14	mid morning	o	x	o	m	1		correct choice: 0= when dog chose one of the dummy objects; 1= when dog chose the food treat
Dt	2017-12-14	mid morning	o	x	o	l	0
Dt	2017-12-14	mid morning	x	o	o	l	1
Dt	2017-12-14	mid morning	o	o	x	r	1
Dt	2017-12-14	mid morning	o	o	x	l	0
Dt	2017-12-14	midday	o	x	o	r	0
Dt	2017-12-14	midday	x	o	o	l	1
Dt	2017-12-14	midday	o	x	o	l	0
Dt	2017-12-14	midday	o	x	o	m	1
Dt	2017-12-14	midday	o	o	x	m	0
Dt	2017-12-28	mid morning	x	o	o	m	0
Dt	2017-12-28	mid morning	o	o	x	l	0
Dt	2017-12-28	mid morning	o	x	o	m	1
Dt	2017-12-28	mid morning	x	o	o	l	1
Dt	2017-12-28	mid morning	o	o	x	r	1
Dt	2017-12-28	mid morning	o	o	x	m	0
Dt	2017-12-28	mid morning	o	x	o	m	1
Dt	2017-12-28	mid morning	o	o	x	l	0
Dt	2017-12-28	mid morning	x	o	o	l	1
Dt	2017-12-28	mid morning	x	o	o	r	0
Dt	2017-12-28	mid morning	o	o	x	r	1
Dt	2017-12-28	mid morning	o	x	o	l	0
Dt	2017-12-28	midday	o	o	x	r	1
Dt	2017-12-28	midday	x	o	o	l	1
Dt	2017-12-28	midday	x	o	o	r	0
Ka	2017-12-14	midday	o	x	o	m	1
Ka	2017-12-14	midday	x	o	o	m	0
Ka	2017-12-14	midday	o	x	o	m	1
Ka	2017-12-14	midday	o	o	x	r	1
Ka	2017-12-14	midday	o	o	x	l	0
Ka	2017-12-28	mid morning	x	o	o	m	0
Ka	2017-12-28	mid morning	o	o	x	r	1
Ka	2017-12-28	mid morning	o	x	o	m	1
Ka	2017-12-28	mid morning	x	o	o	l	1
Ka	2017-12-28	mid morning	o	x	o	m	1
Ka	2017-12-28	mid morning	o	o	x	r	1
Ka	2017-12-28	mid morning	o	x	o	m	1
Ka	2017-12-28	mid morning	o	o	x	m	0
Ka	2017-12-28	mid morning	o	o	x	m	0
Ka	2017-12-28	mid morning	x	o	o	l	1
Ka	2017-12-28	mid morning	o	x	o	l	0
Ka	2018-01-04	mid morning	o	x	o	m	1
Ka	2018-01-04	mid morning	x	o	o	m	0
Ka	2018-01-04	mid morning	x	o	o	m	0
Ka	2018-01-04	mid morning	x	o	o	l	1
Ka	2018-01-04	mid morning	o	x	o	m	1
Ka	2018-01-04	mid morning	o	o	x	m	0
Ka	2018-01-04	mid morning	o	o	x	r	1
Ka	2018-01-04	mid morning	x	o	o	m	0
Ka	2018-01-04	mid morning	x	o	o	m	0
Ka	2018-01-04	mid morning	o	o	x	r	1
Ka	2018-01-04	midday	o	x	o	m	1
Ka	2018-01-04	midday	o	o	x	r	1
Ka	2018-01-04	midday	o	x	o	r	0
Ka	2018-01-04	midday	x	o	o	l	1
Bi	2017-12-23	mid morning	o	x	o	m	1
Bi	2017-12-23	mid morning	x	o	o	l	1
Bi	2017-12-23	mid morning	o	x	o	r	0
Bi	2017-12-23	mid morning	x	o	o	r	0
Bi	2017-12-23	mid morning	o	o	x	l	0
Bi	2017-12-23	mid morning	x	o	o	l	1
Bi	2017-12-23	mid morning	o	o	x	r	1
Bi	2017-12-23	mid morning	x	o	o	l	1
Bi	2017-12-23	mid morning	o	x	o	l	0
Bi	2017-12-23	mid morning	o	x	o	m	1
Bi	2017-12-23	midday	o	o	x	l	0
Bi	2017-12-23	midday	x	o	o	l	1
Bi	2017-12-23	midday	o	o	x	r	1
Bi	2017-12-30	mid morning	x	o	o	l	1
Bi	2017-12-30	mid morning	o	x	o	m	1
Bi	2017-12-30	mid morning	x	o	o	l	1
Bi	2017-12-30	mid morning	o	o	x	l	0
Bi	2017-12-30	mid morning	o	o	x	l	0
Bi	2017-12-30	mid morning	x	o	o	l	1
Bi	2017-12-30	mid morning	o	o	x	r	1
Bi	2017-12-30	mid morning	o	x	o	l	0
Bi	2017-12-30	mid morning	x	o	o	l	1
Bi	2017-12-30	mid morning	o	x	o	l	0
Bi	2017-12-30	mid morning	o	o	x	r	1
Bi	2017-12-30	mid morning	o	x	o	m	1
Bi	2017-12-30	midday	o	o	x	r	1
Bi	2017-12-30	midday	x	o	o	l	1
Bi	2017-12-30	midday	o	x	o	r	0
Bi	2017-12-30	midday	o	x	o	r	0
Bi	2017-12-30	midday	o	o	x	l	0
Sy	2018-01-04	mid morning	x	o	o	l	1
Sy	2018-01-04	mid morning	o	o	x	r	1
Sy	2018-01-04	mid morning	o	x	o	m	1
Sy	2018-01-04	mid morning	x	o	o	m	0
Sy	2018-01-04	mid morning	o	x	o	m	1
Sy	2018-01-04	mid morning	x	o	o	l	1
Sy	2018-01-04	mid morning	x	o	o	r	0
Sy	2018-01-04	mid morning	o	o	x	m	0
Sy	2018-01-04	midday	o	x	o	m	1
Sy	2018-01-04	midday	o	o	x	r	1
Sy	2018-01-05	mid morning	o	x	o	l	0
Sy	2018-01-05	mid morning	x	o	o	m	0
Sy	2018-01-05	mid morning	x	o	o	m	0
Sy	2018-01-05	mid morning	o	o	x	r	1
Sy	2018-01-05	mid morning	x	o	o	l	1
Sy	2018-01-05	midday	o	x	o	m	1
Sy	2018-01-05	midday	o	x	o	m	1
Sy	2018-01-05	midday	x	o	o	r	0
Sy	2018-01-05	midday	o	o	x	r	1
Sy	2018-01-05	midday	o	x	o	r	0
Sy	2018-01-06	mid morning	o	x	o	m	1
Sy	2018-01-06	mid morning	o	o	x	r	1
Sy	2018-01-06	mid morning	x	o	o	l	1
Sy	2018-01-06	mid morning	o	o	x	m	0
Sy	2018-01-06	mid morning	o	x	o	m	1
Sy	2018-01-06	mid morning	o	x	o	m	1
Sy	2018-01-06	mid morning	x	o	o	r	0
Sy	2018-01-06	mid morning	o	o	x	r	1
Sy	2018-01-06	midday	o	x	o	m	1
Sy	2018-01-06	midday	x	o	o	m	0
Jy	2018-01-04	mid morning	o	o	x	r	1
Jy	2018-01-04	mid morning	o	o	x	l	0
Jy	2018-01-04	mid morning	x	o	o	l	1
Jy	2018-01-04	mid morning	o	o	x	l	0
Jy	2018-01-04	mid morning	x	o	o	m	0
Jy	2018-01-04	mid morning	o	x	o	m	1
Jy	2018-01-04	mid morning	x	o	o	l	1
Jy	2018-01-04	midday	o	o	x	l	0
Jy	2018-01-04	midday	o	x	o	l	0
Jy	2018-01-04	midday	x	o	o	m	0
Jy	2018-01-05	mid morning	o	o	x	m	0
Jy	2018-01-05	mid morning	o	o	x	r	1
Jy	2018-01-05	mid morning	o	x	o	m	1
Jy	2018-01-05	mid morning	x	o	o	l	1
Jy	2018-01-05	mid morning	o	o	x	r	1
Jy	2018-01-05	mid morning	x	o	o	l	1
Jy	2018-01-05	mid morning	o	o	x	l	0
Jy	2018-01-05	midday	o	o	x	m	0
Jy	2018-01-05	midday	o	x	o	m	1
Jy	2018-01-05	midday	o	x	o	m	1
Jy	2018-01-06	mid morning	o	o	x	r	1
Jy	2018-01-06	mid morning	x	o	o	m	0
Jy	2018-01-06	mid morning	o	x	o	m	1
Jy	2018-01-06	mid morning	o	x	o	r	0
Jy	2018-01-06	mid morning	x	o	o	l	1
Jy	2018-01-06	mid morning	o	o	x	r	1
Jy	2018-01-06	mid morning	o	x	o	r	0
Jy	2018-01-06	midday	o	x	o	m	1
Jy	2018-01-06	midday	o	o	x	r	1
Jy	2018-01-06	midday	x	o	o	m	0
